# Supplementary material for: Exploring microbial diversity in hot springs of Surajkund, India through 16S rRNA analysis and thermozyme characterization from endogenous isolates
Source: Sci Rep. 2023 Aug 30;13:14221. doi: 10.1038/s41598-023-41515-5 (PMC10469164; doi:10.1038/s41598-023-41515-5)
Supplement: Supplementary file 2 — Supplementary Tables. [file 41598_2023_41515_MOESM2_ESM.xlsx]

## Sheet: Table S1OTU file (1)
Supplementary Table S1: Operational Taxonomic Unit (OTU) file for the taxonomic assessment of microbiota of hot springs of Surajkund
	Brahmakund16S	Laxmankund16S	Mixedkund16S	Ramkund16S	Sitakund16S	Surajkund16S
Bacteria; Firmicutes; Bacilli; Lactobacillales; Lactobacillaceae; Lactobacillus; uncultured bacterium	0	0	0	0	0	4224
Bacteria; Proteobacteria; Gammaproteobacteria; Burkholderiales; Hydrogenophilaceae; Tepidiphilus; uncultured bacterium	4147	0	0	0	0	0
Bacteria; Firmicutes; Bacilli; Lactobacillales; Lactobacillaceae; Lactobacillus; uncultured bacterium	0	2870	0	0	949	2
Archaea; Halobacterota; Methanosarcinia; Methanosarciniales; Methanosaetaceae; Methanosaeta; uncultured bacterium	1974	0	0	0	0	0
Bacteria; Firmicutes; Bacilli; Lactobacillales; Lactobacillaceae; Lactobacillus; uncultured bacterium	0	0	0	0	0	1759
Bacteria; Firmicutes; Bacilli; Lactobacillales; Lactobacillaceae; Lactobacillus; uncultured bacterium	0	1688	0	0	0	0
Bacteria; Proteobacteria; Gammaproteobacteria; Burkholderiales; Hydrogenophilaceae; Tepidiphilus; uncultured bacterium	1597	0	0	0	0	0
Bacteria; Chloroflexi; Chloroflexia; Chloroflexales; Chloroflexaceae; Candidatus Chloroploca; uncultured bacterium	1420	0	0	0	0	0
Bacteria; Proteobacteria; Alphaproteobacteria; Sphingomonadales; Sphingomonadaceae; Sphingomonas; uncultured bacterium	0	0	0	0	0	1419
Bacteria; Firmicutes; Bacilli; Lactobacillales; Lactobacillaceae; Lactobacillus; uncultured bacterium	0	1389	0	0	0	0
Bacteria; Firmicutes; Bacilli; Bacillales; Bacillaceae; Bacillus; uncultured bacterium	1238	0	0	0	0	0
Bacteria; Firmicutes; Bacilli; Bacillales; Bacillaceae; Bacillus; uncultured bacterium	1177	0	0	0	0	0
Bacteria; Actinobacteriota; Actinobacteria; Streptomycetales; Streptomycetaceae; Streptomyces; uncultured bacterium	0	0	0	1163	0	0
Archaea; Halobacterota; Methanosarcinia; Methanosarciniales; Methanosaetaceae; Methanosaeta; uncultured bacterium	1091	0	0	0	0	0
Bacteria; Actinobacteriota; Thermoleophilia; Solirubrobacterales; Solirubrobacteraceae; Solirubrobacter; uncultured bacterium	0	0	0	1075	0	0
Bacteria; Actinobacteriota; Actinobacteria; Propionibacteriales; Nocardioidaceae; Nocardioides; uncultured bacterium	0	0	0	1055	0	0
Bacteria; Firmicutes; Bacilli; Lactobacillales; Lactobacillaceae; Lactobacillus; uncultured bacterium	0	972	0	0	79	0
Archaea; Halobacterota; Methanosarcinia; Methanosarciniales; Methanosaetaceae; Methanosaeta; uncultured bacterium	1044	0	0	0	0	0
Archaea; Halobacterota; Methanosarcinia; Methanosarciniales; Methanosaetaceae; Methanosaeta; uncultured bacterium	1021	0	0	0	0	0
Bacteria; Chloroflexi; Chloroflexia; Chloroflexales; Chloroflexaceae; Candidatus Chloroploca; uncultured bacterium	967	0	0	0	0	0
Bacteria; Chloroflexi; Chloroflexia; Chloroflexales; Roseiflexaceae; Roseiflexus; uncultured bacterium	952	0	0	0	0	0
Bacteria; Chloroflexi; Anaerolineae; Anaerolineales; Anaerolineaceae; Bellilinea; uncultured bacterium	858	0	0	0	0	0
Bacteria; Firmicutes; Bacilli; Lactobacillales; Lactobacillaceae; Lactobacillus; uncultured bacterium	0	813	0	0	0	0
Bacteria; Proteobacteria; Alphaproteobacteria; Rhizobiales; Rhizobiaceae; Phyllobacterium; uncultured bacterium	0	290	0	0	511	0
Bacteria; Proteobacteria; Alphaproteobacteria; Sphingomonadales; Sphingomonadaceae; Sphingomonas; uncultured bacterium	0	796	0	0	0	0
Bacteria; Armatimonadota; NA; NA; NA; uncultured; uncultured bacterium	794	0	0	0	0	0
Bacteria; Proteobacteria; Gammaproteobacteria; Pseudomonadales; Pseudomonadaceae; Pseudomonas; uncultured bacterium	736	0	0	0	0	0
Archaea; Halobacterota; Methanomicrobia; Methanomicrobiales; Methanospirillaceae; Methanospirillum; uncultured bacterium	733	0	0	0	0	0
Bacteria; Thermotogota; Thermotogae; Thermotogales; Fervidobacteriaceae; Fervidobacterium; uncultured bacterium	699	0	0	0	0	0
Archaea; Halobacterota; Methanosarcinia; Methanosarciniales; Methanosaetaceae; Methanosaeta; uncultured bacterium	644	0	0	0	0	0
Bacteria; Chloroflexi; Anaerolineae; Anaerolineales; Anaerolineaceae; uncultured; uncultured bacterium	625	0	0	0	0	0
Bacteria; Proteobacteria; Gammaproteobacteria; Pseudomonadales; Pseudomonadaceae; Pseudomonas; uncultured bacterium	0	0	0	0	592	0
Bacteria; Firmicutes; Clostridia; Peptostreptococcales-Tissierellales; Family XI; Finegoldia; uncultured bacterium	0	0	0	0	0	580
Bacteria; Deinococcota; Deinococci; Thermales; Thermaceae; Thermus; uncultured bacterium	539	0	0	0	0	0
Bacteria; Thermotogota; Thermotogae; Thermotogales; Fervidobacteriaceae; Fervidobacterium; uncultured bacterium	530	0	0	0	0	0
Bacteria; Synergistota; Synergistia; Synergistales; Synergistaceae; Syner-01; uncultured bacterium	508	0	0	0	0	0
Bacteria; Proteobacteria; Alphaproteobacteria; Rhizobiales; Rhizobiaceae; Phyllobacterium; uncultured bacterium	470	0	0	0	0	0
Bacteria; Bacteroidota; Ignavibacteria; Ignavibacteriales; SM1H02; uncultured; uncultured bacterium	462	0	0	0	0	0
Bacteria; Chloroflexi; Anaerolineae; Caldilineales; Caldilineaceae; Caldilinea; uncultured bacterium	447	0	0	0	0	0
Bacteria; Actinobacteriota; Actinobacteria; Bifidobacteriales; Bifidobacteriaceae; Gardnerella; uncultured bacterium	0	445	0	0	0	0
Bacteria; Spirochaetota; Spirochaetia; Spirochaetales; Spirochaetaceae; uncultured; uncultured bacterium	435	0	0	0	0	0
Bacteria; Proteobacteria; Alphaproteobacteria; Rhizobiales; Rhizobiaceae; Allorhizobium-Neorhizobium-Pararhizobium-Rhizobium; uncultured bacterium	0	432	0	0	0	0
Bacteria; Proteobacteria; Gammaproteobacteria; Burkholderiales; Burkholderiaceae; Cupriavidus; uncultured bacterium	0	414	0	0	0	0
Bacteria; Proteobacteria; Alphaproteobacteria; Sphingomonadales; Sphingomonadaceae; Sphingomonas; uncultured bacterium	0	0	0	409	0	0
Bacteria; Chloroflexi; Anaerolineae; Anaerolineales; Anaerolineaceae; Anaerolinea; uncultured bacterium	400	0	0	0	0	0
Bacteria; Actinobacteriota; Actinobacteria; Propionibacteriales; Nocardioidaceae; Nocardioides; uncultured bacterium	0	0	388	0	0	0
Bacteria; Spirochaetota; Spirochaetia; Spirochaetales; Spirochaetaceae; uncultured; uncultured bacterium	387	0	0	0	0	0
Bacteria; Proteobacteria; Alphaproteobacteria; Rhizobiales; Beijerinckiaceae; Methylobacterium-Methylorubrum; uncultured bacterium	0	0	0	0	0	380
Bacteria; Firmicutes; Bacilli; Bacillales; Bacillaceae; uncultured; uncultured bacterium	0	0	0	0	372	0
Bacteria; Deinococcota; Deinococci; Thermales; Thermaceae; Meiothermus; uncultured bacterium	370	0	0	0	0	0
Bacteria; Deinococcota; Deinococci; Thermales; Thermaceae; Meiothermus; uncultured bacterium	367	0	0	0	0	0
Bacteria; Firmicutes; Bacilli; Lactobacillales; Lactobacillaceae; Lactobacillus; uncultured bacterium	0	0	0	0	367	0
Bacteria; Bacteroidota; Bacteroidia; Bacteroidales; Prolixibacteraceae; uncultured; uncultured bacterium	359	0	0	0	0	0
Bacteria; Chloroflexi; Anaerolineae; Anaerolineales; Anaerolineaceae; Thermanaerothrix; uncultured bacterium	349	0	0	0	0	0
Bacteria; Firmicutes; Clostridia; Peptostreptococcales-Tissierellales; Family XI; Fenollaria; uncultured bacterium	0	0	0	0	0	346
Bacteria; Proteobacteria; Alphaproteobacteria; Rhizobiales; Beijerinckiaceae; Microvirga; uncultured bacterium	0	0	0	345	0	0
Bacteria; Proteobacteria; Alphaproteobacteria; Rhizobiales; Beijerinckiaceae; Methylobacterium-Methylorubrum; uncultured bacterium	0	344	0	0	0	0
Archaea; Halobacterota; Methanosarcinia; Methanosarciniales; Methanosaetaceae; Methanosaeta; uncultured bacterium	335	0	0	0	0	0
Bacteria; Firmicutes; Bacilli; Thermicanales; Thermicanaceae; Thermicanus; uncultured bacterium	326	0	0	0	0	0
Bacteria; Proteobacteria; Alphaproteobacteria; Rhizobiales; Beijerinckiaceae; Microvirga; uncultured bacterium	0	0	0	320	0	0
Bacteria; Acidobacteriota; Vicinamibacteria; Vicinamibacterales; NA; uncultured; uncultured bacterium	0	0	0	318	0	0
Bacteria; Deferribacterota; Deferribacteres; Deferribacterales; Deferribacteraceae; Calditerrivibrio; uncultured bacterium	317	0	0	0	0	0
Bacteria; Acetothermia; Acetothermiia; NA; NA; uncultured; uncultured bacterium	317	0	0	0	0	0
Bacteria; Myxococcota; Polyangia; UASB-TL25; NA; uncultured; uncultured bacterium	311	0	0	0	0	0
Bacteria; Proteobacteria; Alphaproteobacteria; Caulobacterales; Caulobacteraceae; Caulobacter; uncultured bacterium	0	0	0	0	0	309
Bacteria; Chloroflexi; Chloroflexia; Chloroflexales; Roseiflexaceae; Roseiflexus; uncultured bacterium	307	0	0	0	0	0
Bacteria; Proteobacteria; Gammaproteobacteria; Enterobacterales; Erwiniaceae; uncultured; uncultured bacterium	306	0	0	0	0	0
Bacteria; Chloroflexi; Anaerolineae; SBR1031; NA; uncultured; uncultured bacterium	305	0	0	0	0	0
Bacteria; Bacteroidota; Kapabacteria; Kapabacteriales; NA; uncultured; uncultured bacterium	303	0	0	0	0	0
Bacteria; Proteobacteria; Gammaproteobacteria; Pseudomonadales; Pseudomonadaceae; Pseudomonas; uncultured bacterium	0	301	0	0	0	0
Bacteria; Chloroflexi; Anaerolineae; Anaerolineales; Anaerolineaceae; Anaerolinea; uncultured bacterium	299	0	0	0	0	0
Bacteria; Nitrospirota; Thermodesulfovibrionia; Thermodesulfovibrionales; Thermodesulfovibrionaceae; Thermodesulfovibrio; uncultured bacterium	294	0	0	0	0	0
Bacteria; Proteobacteria; Gammaproteobacteria; Pseudomonadales; Pseudomonadaceae; Pseudomonas; uncultured bacterium	0	0	0	0	294	0
Bacteria; Spirochaetota; Leptospirae; Leptospirales; Leptospiraceae; uncultured; uncultured bacterium	290	0	0	0	0	0
Bacteria; Nitrospirota; Thermodesulfovibrionia; NA; NA; uncultured; uncultured bacterium	290	0	0	0	0	0
Bacteria; Firmicutes; Bacilli; Bacillales; Bacillaceae; Bacillus; uncultured bacterium	0	0	0	290	0	0
Bacteria; Proteobacteria; Gammaproteobacteria; Pseudomonadales; Pseudomonadaceae; Pseudomonas; uncultured bacterium	0	286	0	0	0	0
Bacteria; Firmicutes; Bacilli; Lactobacillales; Lactobacillaceae; Lactobacillus; uncultured bacterium	285	0	0	0	0	0
Bacteria; Firmicutes; Bacilli; Thermicanales; Thermicanaceae; Thermicanus; uncultured bacterium	277	0	0	0	0	0
Bacteria; Proteobacteria; Gammaproteobacteria; Pseudomonadales; Pseudomonadaceae; Pseudomonas; uncultured bacterium	0	0	0	0	0	272
Bacteria; Actinobacteriota; Rubrobacteria; Rubrobacterales; Rubrobacteriaceae; Rubrobacter; uncultured bacterium	0	0	0	270	0	0
Bacteria; Chloroflexi; Anaerolineae; Anaerolineales; Anaerolineaceae; uncultured; uncultured bacterium	266	0	0	0	0	0
Bacteria; Proteobacteria; Alphaproteobacteria; Rhizobiales; Xanthobacteraceae; Bradyrhizobium; uncultured bacterium	0	0	0	0	0	266
Bacteria; Proteobacteria; Gammaproteobacteria; Salinisphaerales; Solimonadaceae; Nevskia; uncultured bacterium	0	0	0	0	0	265
Bacteria; Firmicutes; Bacilli; Lactobacillales; Lactobacillaceae; Lactobacillus; uncultured bacterium	0	263	0	0	0	0
Archaea; Halobacterota; Methanosarcinia; Methanosarciniales; Methanosaetaceae; Methanosaeta; uncultured bacterium	252	0	0	0	0	0
Bacteria; Proteobacteria; Gammaproteobacteria; Pseudomonadales; Pseudomonadaceae; Pseudomonas; uncultured bacterium	0	252	0	0	0	0
Bacteria; Nitrospirota; Thermodesulfovibrionia; Thermodesulfovibrionales; Thermodesulfovibrionaceae; Thermodesulfovibrio; uncultured bacterium	245	0	0	0	0	0
Bacteria; Cyanobacteria; Cyanobacteriia; Chloroplast; NA; uncultured; uncultured bacterium	0	245	0	0	0	0
Bacteria; Firmicutes; Clostridia; Eubacteriales; Eubacteriaceae; uncultured; uncultured bacterium	244	0	0	0	0	0
Bacteria; Spirochaetota; Spirochaetia; Spirochaetales; Spirochaetaceae; Treponema; uncultured bacterium	243	0	0	0	0	0
Bacteria; Bacteroidota; Bacteroidia; Bacteroidales; Prevotellaceae; Prevotella; uncultured bacterium	0	0	0	0	0	238
Bacteria; Armatimonadota; Chthonomonadetes; Chthonomonadales; NA; uncultured; uncultured bacterium	234	0	0	0	0	0
Bacteria; Hydrogenedentes; Hydrogenedentia; Hydrogenedentiales; Hydrogenedensaceae; uncultured; uncultured bacterium	233	0	0	0	0	0
Archaea; Euryarchaeota; Methanobacteria; Methanobacteriales; Methanothermobacteriaceae; Methanothermobacter; uncultured bacterium	232	0	0	0	0	0
Bacteria; Firmicutes; Bacilli; Bacillales; Bacillaceae; Bacillus; uncultured bacterium	230	0	0	0	0	0
Bacteria; Proteobacteria; Gammaproteobacteria; Enterobacterales; Enterobacteriaceae; Escherichia-Shigella; uncultured bacterium	0	230	0	0	0	0
Bacteria; Spirochaetota; Spirochaetia; Spirochaetales; Spirochaetaceae; uncultured; uncultured bacterium	229	0	0	0	0	0
Bacteria; Proteobacteria; Alphaproteobacteria; Azospirillales; NA; uncultured; uncultured bacterium	0	0	0	225	0	0
Bacteria; Proteobacteria; Gammaproteobacteria; Burkholderiales; Comamonadaceae; Tepidimonas; uncultured bacterium	222	0	0	0	0	0
Bacteria; NA; NA; NA; NA; uncultured; uncultured bacterium	222	0	0	0	0	0
Bacteria; Myxococcota; Myxococcia; Myxococcales; Myxococcaceae; Archangium; uncultured bacterium	0	0	0	221	0	0
Bacteria; Proteobacteria; Gammaproteobacteria; Burkholderiales; Rhodocyclaceae; uncultured; uncultured bacterium	220	0	0	0	0	0
Archaea; Halobacterota; Methanosarcinia; Methanosarciniales; Methanosaetaceae; Methanosaeta; uncultured bacterium	219	0	0	0	0	0
Bacteria; Firmicutes; Bacilli; Lactobacillales; Lactobacillaceae; Lactobacillus; uncultured bacterium	0	219	0	0	0	0
Bacteria; Firmicutes; Clostridia; Clostridiales; Caloramatoraceae; Caloramator; uncultured bacterium	218	0	0	0	0	0
Bacteria; Proteobacteria; Gammaproteobacteria; Pseudomonadales; Pseudomonadaceae; Pseudomonas; uncultured bacterium	0	218	0	0	0	0
Bacteria; Firmicutes; Clostridia; Peptostreptococcales-Tissierellales; Family XI; Finegoldia; uncultured bacterium	0	216	0	0	0	0
Bacteria; Thermotogota; Thermotogae; Petrotogales; Petrotogaceae; SC103; uncultured bacterium	215	0	0	0	0	0
Bacteria; Bacteroidota; Bacteroidia; Sphingobacteriales; Lentimicrobiaceae; Lentimicrobium; uncultured bacterium	212	0	0	0	0	0
Bacteria; Proteobacteria; Gammaproteobacteria; Pseudomonadales; Moraxellaceae; Acinetobacter; uncultured bacterium	0	212	0	0	0	0
Bacteria; Firmicutes; Clostridia; Peptostreptococcales-Tissierellales; Family XI; Peptoniphilus; uncultured bacterium	0	0	0	0	0	212
Bacteria; Spirochaetota; Brevinematia; Brevinematales; Brevinemataceae; Brevinema; uncultured bacterium	211	0	0	0	0	0
Bacteria; Firmicutes; Clostridia; Peptostreptococcales-Tissierellales; Family XI; Murdochiella; uncultured bacterium	0	0	0	0	0	210
Bacteria; NA; NA; NA; NA; uncultured; uncultured bacterium	205	0	0	0	0	0
Bacteria; Bacteroidota; Kapabacteria; Kapabacteriales; NA; uncultured; uncultured bacterium	205	0	0	0	0	0
Bacteria; Firmicutes; Clostridia; Peptostreptococcales-Tissierellales; Family XI; Fenollaria; uncultured bacterium	0	0	0	0	0	204
Bacteria; Firmicutes; Bacilli; Lactobacillales; Lactobacillaceae; Lactobacillus; uncultured bacterium	0	0	0	0	0	201
Bacteria; Bacteroidota; Bacteroidia; Bacteroidales; SB-5; uncultured; uncultured bacterium	199	0	0	0	0	0
Bacteria; Firmicutes; Bacilli; Lactobacillales; Lactobacillaceae; Lactobacillus; uncultured bacterium	0	199	0	0	0	0
Bacteria; Planctomycetota; Planctomycetes; Pirellulales; Pirellulaceae; Pir3 lineage; uncultured bacterium	196	0	0	0	0	0
Bacteria; Firmicutes; Bacilli; Lactobacillales; Lactobacillaceae; Lactobacillus; uncultured bacterium	0	194	0	0	0	0
Bacteria; Proteobacteria; Gammaproteobacteria; Burkholderiales; Hydrogenophilaceae; uncultured; uncultured bacterium	193	0	0	0	0	0
Bacteria; Fusobacteriota; Fusobacteriia; Fusobacteriales; Fusobacteriaceae; Fusobacterium; uncultured bacterium	0	189	0	0	0	0
Bacteria; Nitrospirota; Thermodesulfovibrionia; Thermodesulfovibrionales; Thermodesulfovibrionaceae; Thermodesulfovibrio; uncultured bacterium	187	0	0	0	0	0
Bacteria; Firmicutes; Thermoanaerobacteria; Thermoanaerobacterales; Family III; Thermoanaerobacterium; uncultured bacterium	187	0	0	0	0	0
Bacteria; Proteobacteria; Gammaproteobacteria; Pseudomonadales; Pseudomonadaceae; Pseudomonas; uncultured bacterium	0	179	0	0	0	0
Bacteria; NA; NA; NA; NA; uncultured; uncultured bacterium	178	0	0	0	0	0
Bacteria; Bacteroidota; Bacteroidia; Flavobacteriales; Flavobacteriaceae; Flavobacterium; uncultured bacterium	0	176	0	0	0	0
Bacteria; Proteobacteria; Gammaproteobacteria; Burkholderiales; Burkholderiaceae; Cupriavidus; uncultured bacterium	0	175	0	0	0	0
Bacteria; Proteobacteria; Alphaproteobacteria; Sphingomonadales; Sphingomonadaceae; Sphingomonas; uncultured bacterium	0	0	175	0	0	0
Bacteria; Proteobacteria; Gammaproteobacteria; Xanthomonadales; Rhodanobacteraceae; Ahniella; uncultured bacterium	174	0	0	0	0	0
Bacteria; Proteobacteria; Alphaproteobacteria; Rhizobiales; Rhizobiaceae; Allorhizobium-Neorhizobium-Pararhizobium-Rhizobium; uncultured bacterium	0	173	0	0	0	0
Bacteria; Proteobacteria; Alphaproteobacteria; Rhizobiales; Xanthobacteraceae; Bradyrhizobium; uncultured bacterium	0	173	0	0	0	0
Bacteria; Proteobacteria; Gammaproteobacteria; Burkholderiales; Rhodocyclaceae; uncultured; uncultured bacterium	172	0	0	0	0	0
Bacteria; Proteobacteria; Gammaproteobacteria; Burkholderiales; Comamonadaceae; uncultured; uncultured bacterium	0	0	0	172	0	0
Bacteria; Deinococcota; Deinococci; Thermales; Thermaceae; Meiothermus; uncultured bacterium	0	171	0	0	0	0
Bacteria; Bacteroidota; Ignavibacteria; Ignavibacteriales; Melioribacteraceae; IheB3-7; uncultured bacterium	168	0	0	0	0	0
Bacteria; Planctomycetota; Planctomycetes; Pirellulales; Pirellulaceae; uncultured; uncultured bacterium	167	0	0	0	0	0
Bacteria; Firmicutes; Thermoanaerobacteria; Caldicellulosiruptorales; NA; uncultured; uncultured bacterium	167	0	0	0	0	0
Bacteria; Firmicutes; D8A-2; NA; NA; uncultured; uncultured bacterium	165	0	0	0	0	0
Bacteria; Chloroflexi; Anaerolineae; Anaerolineales; Anaerolineaceae; Anaerolinea; uncultured bacterium	164	0	0	0	0	0
Bacteria; Chloroflexi; Anaerolineae; RBG-13-54-9; NA; uncultured; uncultured bacterium	164	0	0	0	0	0
Bacteria; Proteobacteria; Alphaproteobacteria; Acetobacterales; Acetobacteraceae; Roseomonas; uncultured bacterium	0	162	0	0	0	0
Bacteria; Acidobacteriota; Acidobacteriae; PAUC26f; NA; uncultured; uncultured bacterium	161	0	0	0	0	0
Bacteria; TA06; NA; NA; NA; uncultured; uncultured bacterium	161	0	0	0	0	0
Bacteria; Proteobacteria; Alphaproteobacteria; Tistrellales; Geminicoccaceae; Candidatus Alysiosphaera; uncultured bacterium	159	0	0	0	0	0
Bacteria; Chloroflexi; OLB14; NA; NA; uncultured; uncultured bacterium	158	0	0	0	0	0
Bacteria; Proteobacteria; Gammaproteobacteria; Pseudomonadales; Pseudomonadaceae; Pseudomonas; uncultured bacterium	0	157	0	0	0	0
Bacteria; Bacteroidota; Bacteroidia; Sphingobacteriales; Lentimicrobiaceae; Lentimicrobium; uncultured bacterium	155	0	0	0	0	0
Bacteria; Firmicutes; Bacilli; Lactobacillales; Lactobacillaceae; Lactobacillus; uncultured bacterium	0	155	0	0	0	0
Bacteria; Bacteroidota; Bacteroidia; Bacteroidales; SB-5; uncultured; uncultured bacterium	154	0	0	0	0	0
Bacteria; Proteobacteria; Alphaproteobacteria; Rhizobiales; Rhizobiaceae; Allorhizobium-Neorhizobium-Pararhizobium-Rhizobium; uncultured bacterium	0	0	0	0	0	154
Bacteria; Thermotogota; Thermotogae; Thermotogales; Thermotogaceae; Pseudothermotoga; uncultured bacterium	153	0	0	0	0	0
Bacteria; Proteobacteria; Gammaproteobacteria; Pseudomonadales; Moraxellaceae; Acinetobacter; uncultured bacterium	0	153	0	0	0	0
Bacteria; Sva0485; NA; NA; NA; uncultured; uncultured bacterium	151	0	0	0	0	0
Bacteria; Synergistota; Synergistia; Synergistales; Synergistaceae; uncultured; uncultured bacterium	150	0	0	0	0	0
Bacteria; Proteobacteria; Gammaproteobacteria; Salinisphaerales; Solimonadaceae; Nevskia; uncultured bacterium	0	150	0	0	0	0
Bacteria; Proteobacteria; Gammaproteobacteria; Steroidobacterales; Steroidobacteraceae; Steroidobacter; uncultured bacterium	0	0	0	150	0	0
Bacteria; Proteobacteria; Gammaproteobacteria; Enterobacterales; Enterobacteriaceae; Klebsiella; uncultured bacterium	0	148	0	0	0	0
Bacteria; Actinobacteriota; Acidimicrobiia; Microtrichales; Ilumatobacteraceae; uncultured; uncultured bacterium	0	0	0	0	143	0
Bacteria; Firmicutes; TTA-B61; NA; NA; uncultured; uncultured bacterium	141	0	0	0	0	0
Bacteria; Proteobacteria; Gammaproteobacteria; Burkholderiales; Hydrogenophilaceae; uncultured; uncultured bacterium	140	0	0	0	0	0
Bacteria; Bacteroidota; Bacteroidia; Bacteroidales; Prevotellaceae; Prevotella; uncultured bacterium	0	0	0	0	0	140
Bacteria; Proteobacteria; Gammaproteobacteria; Pseudomonadales; Moraxellaceae; Acinetobacter; uncultured bacterium	138	0	0	0	0	0
Bacteria; Actinobacteriota; Rubrobacteria; Rubrobacterales; Rubrobacteriaceae; Rubrobacter; uncultured bacterium	0	0	0	0	138	0
Bacteria; Proteobacteria; Alphaproteobacteria; Sphingomonadales; Sphingomonadaceae; Sphingomonas; uncultured bacterium	0	0	0	0	0	136
Bacteria; Bacteroidota; Bacteroidia; Sphingobacteriales; env.OPS 17; uncultured; uncultured bacterium	135	0	0	0	0	0
Bacteria; Bacteroidota; Bacteroidia; Bacteroidales; Prevotellaceae; Prevotella_9; uncultured bacterium	0	0	0	0	0	134
Bacteria; Proteobacteria; Alphaproteobacteria; Rickettsiales; Mitochondria; uncultured; uncultured bacterium	0	0	0	0	0	133
Bacteria; Proteobacteria; Gammaproteobacteria; Pseudomonadales; Moraxellaceae; Acinetobacter; uncultured bacterium	0	0	0	0	131	0
Bacteria; Proteobacteria; Gammaproteobacteria; Burkholderiales; Comamonadaceae; Tepidimonas; uncultured bacterium	129	0	0	0	0	0
Bacteria; Firmicutes; Clostridia; Thermincolales; Thermincolaceae; Thermincola; uncultured bacterium	127	0	0	0	0	0
Bacteria; Proteobacteria; Gammaproteobacteria; Burkholderiales; Hydrogenophilaceae; Tepidiphilus; uncultured bacterium	126	0	0	0	0	0
Bacteria; Proteobacteria; Gammaproteobacteria; Enterobacterales; Enterobacteriaceae; Klebsiella; uncultured bacterium	0	0	0	0	0	125
Bacteria; Bacteroidota; Bacteroidia; Bacteroidales; Tannerellaceae; Macellibacteroides; uncultured bacterium	124	0	0	0	0	0
Bacteria; Proteobacteria; Gammaproteobacteria; Enterobacterales; Erwiniaceae; uncultured; uncultured bacterium	123	0	0	0	0	0
Bacteria; Firmicutes; Bacilli; Lactobacillales; Lactobacillaceae; Lactobacillus; uncultured bacterium	0	121	0	0	0	0
Bacteria; Proteobacteria; Gammaproteobacteria; Pseudomonadales; Pseudomonadaceae; Pseudomonas; uncultured bacterium	0	121	0	0	0	0
Bacteria; Firmicutes; Bacilli; Lactobacillales; Lactobacillaceae; Lactobacillus; uncultured bacterium	0	120	0	0	0	0
Bacteria; Proteobacteria; Gammaproteobacteria; Burkholderiales; Alcaligenaceae; Advenella; uncultured bacterium	118	0	0	0	0	0
Bacteria; Proteobacteria; Gammaproteobacteria; Pseudomonadales; Pseudomonadaceae; Pseudomonas; uncultured bacterium	0	0	0	0	0	118
Bacteria; Firmicutes; Clostridia; Peptostreptococcales-Tissierellales; Peptostreptococcaceae; Romboutsia; uncultured bacterium	115	0	0	0	0	0
Bacteria; Firmicutes; Clostridia; Peptostreptococcales-Tissierellales; Family XI; Anaerococcus; uncultured bacterium	0	0	0	0	0	110
Bacteria; Acidobacteriota; Blastocatellia; Pyrinomonadales; Pyrinomonadaceae; RB41; uncultured bacterium	0	0	0	108	0	0
Bacteria; Thermotogota; Thermotogae; Kosmotogales; Kosmotogaceae; Mesotoga; uncultured bacterium	106	0	0	0	0	0
Bacteria; Hydrogenedentes; Hydrogenedentia; Hydrogenedentiales; Hydrogenedensaceae; Candidatus Hydrogenedens; uncultured bacterium	106	0	0	0	0	0
Bacteria; Proteobacteria; Gammaproteobacteria; Burkholderiales; Hydrogenophilaceae; uncultured; uncultured bacterium	102	0	0	0	0	0
Bacteria; Firmicutes; Incertae Sedis; DTU014; NA; uncultured; uncultured bacterium	101	0	0	0	0	0
Bacteria; Firmicutes; Bacilli; Lactobacillales; Lactobacillaceae; Lactobacillus; uncultured bacterium	0	0	0	0	0	100
Bacteria; Acidobacteriota; Holophagae; Subgroup 7; NA; uncultured; uncultured bacterium	0	0	0	97	0	0
Bacteria; Firmicutes; Bacilli; Lactobacillales; Lactobacillaceae; Lactobacillus; uncultured bacterium	0	0	0	0	0	92
Bacteria; Bacteroidota; Bacteroidia; Bacteroidales; Porphyromonadaceae; Porphyromonas; uncultured bacterium	0	0	0	0	0	92
Bacteria; Elusimicrobiota; Elusimicrobia; Lineage IV; NA; uncultured; uncultured bacterium	90	0	0	0	0	0
Bacteria; Proteobacteria; Gammaproteobacteria; Enterobacterales; Morganellaceae; Morganella; uncultured bacterium	0	88	0	0	0	0
Bacteria; Firmicutes; Negativicutes; Veillonellales-Selenomonadales; NA; uncultured; uncultured bacterium	87	0	0	0	0	0
Bacteria; Armatimonadota; Fimbriimonadia; Fimbriimonadales; Fimbriimonadaceae; uncultured; uncultured bacterium	87	0	0	0	0	0
Bacteria; Firmicutes; Syntrophomonadia; Syntrophomonadales; Syntrophomonadaceae; uncultured; uncultured bacterium	86	0	0	0	0	0
Bacteria; Cyanobacteria; Cyanobacteriia; Chloroplast; NA; uncultured; uncultured bacterium	86	0	0	0	0	0
Bacteria; Proteobacteria; Gammaproteobacteria; Pseudomonadales; Pseudomonadaceae; Pseudomonas; uncultured bacterium	0	83	0	0	0	0
Bacteria; Proteobacteria; Gammaproteobacteria; Enterobacterales; Yersiniaceae; Serratia; uncultured bacterium	81	0	0	0	0	0
Bacteria; Firmicutes; Bacilli; Lactobacillales; Lactobacillaceae; HT002; uncultured bacterium	0	80	0	0	0	0
Bacteria; Proteobacteria; Gammaproteobacteria; Enterobacterales; Enterobacteriaceae; Klebsiella; uncultured bacterium	0	0	0	0	0	79
Bacteria; Bacteroidota; Bacteroidia; Bacteroidales; Prevotellaceae; Prevotella; uncultured bacterium	0	0	0	0	0	79
Bacteria; Actinobacteriota; Coriobacteriia; OPB41; NA; uncultured; uncultured bacterium	77	0	0	0	0	0
Bacteria; Bacteroidota; Ignavibacteria; SJA-28; NA; uncultured; uncultured bacterium	77	0	0	0	0	0
Bacteria; Proteobacteria; Gammaproteobacteria; Enterobacterales; Enterobacteriaceae; uncultured; uncultured bacterium	77	0	0	0	0	0
Bacteria; Firmicutes; Bacilli; Lactobacillales; Lactobacillaceae; Lactobacillus; uncultured bacterium	0	0	0	0	75	0
Bacteria; Proteobacteria; Gammaproteobacteria; Burkholderiales; Hydrogenophilaceae; Tepidiphilus; uncultured bacterium	74	0	0	0	0	0
Bacteria; Firmicutes; Bacilli; Lactobacillales; Lactobacillaceae; Lactobacillus; uncultured bacterium	0	74	0	0	0	0
Bacteria; Fusobacteriota; Fusobacteriia; Fusobacteriales; Fusobacteriaceae; Fusobacterium; uncultured bacterium	0	0	0	0	72	0
Bacteria; Firmicutes; Bacilli; Lactobacillales; Lactobacillaceae; Lactobacillus; uncultured bacterium	0	0	0	0	0	70
Bacteria; Bacteroidota; Bacteroidia; Bacteroidales; Prevotellaceae; Prevotella; uncultured bacterium	0	66	0	0	0	0
Bacteria; Firmicutes; Bacilli; Lactobacillales; Lactobacillaceae; Lactobacillus; uncultured bacterium	0	64	0	0	0	0
Bacteria; Proteobacteria; Gammaproteobacteria; Pseudomonadales; Moraxellaceae; Acinetobacter; uncultured bacterium	0	64	0	0	0	0
Bacteria; Actinobacteriota; Thermoleophilia; Gaiellales; NA; uncultured; uncultured bacterium	0	0	0	64	0	0
Bacteria; Bacteroidota; Bacteroidia; Cytophagales; Hymenobacteraceae; Hymenobacter; uncultured bacterium	0	0	0	0	0	63
Bacteria; Desulfobacterota; Desulfobaccia; Desulfobaccales; Desulfobaccaceae; Desulfobacca; uncultured bacterium	62	0	0	0	0	0
Bacteria; Actinobacteriota; Actinobacteria; Bifidobacteriales; Bifidobacteriaceae; Gardnerella; uncultured bacterium	0	0	0	0	0	60
Bacteria; NA; NA; NA; NA; uncultured; uncultured bacterium	59	0	0	0	0	0
Bacteria; Firmicutes; Bacilli; Lactobacillales; Lactobacillaceae; Lactobacillus; uncultured bacterium	0	0	0	0	59	0
Bacteria; Firmicutes; Negativicutes; Veillonellales-Selenomonadales; Sporomusaceae; Sporolituus; uncultured bacterium	56	0	0	0	0	0
Bacteria; Firmicutes; Bacilli; Lactobacillales; Lactobacillaceae; Lactobacillus; uncultured bacterium	0	56	0	0	0	0
Bacteria; Fusobacteriota; Fusobacteriia; Fusobacteriales; Leptotrichiaceae; Sneathia; uncultured bacterium	0	56	0	0	0	0
Bacteria; Proteobacteria; Alphaproteobacteria; Sphingomonadales; Sphingomonadaceae; Sphingomonas; uncultured bacterium	0	53	0	0	0	0
Bacteria; Actinobacteriota; Actinobacteria; Corynebacteriales; Corynebacteriaceae; Corynebacterium; uncultured bacterium	0	0	0	0	0	53
Bacteria; Firmicutes; Clostridia; Peptostreptococcales-Tissierellales; Peptostreptococcaceae; Peptostreptococcus; uncultured bacterium	0	51	0	0	0	0
Bacteria; Bacteroidota; Bacteroidia; Cytophagales; Hymenobacteraceae; Hymenobacter; uncultured bacterium	0	50	0	0	0	0
Bacteria; Chloroflexi; Anaerolineae; SBR1031; A4b; uncultured; uncultured bacterium	48	0	0	0	0	0
Bacteria; Firmicutes; Bacilli; Lactobacillales; Lactobacillaceae; Lactobacillus; uncultured bacterium	0	48	0	0	0	0
Bacteria; Proteobacteria; Gammaproteobacteria; Burkholderiales; Hydrogenophilaceae; Tepidiphilus; uncultured bacterium	47	0	0	0	0	0
Bacteria; Firmicutes; Bacilli; Lactobacillales; Lactobacillaceae; Lactobacillus; uncultured bacterium	0	47	0	0	0	0
Bacteria; Proteobacteria; Gammaproteobacteria; Enterobacterales; Enterobacteriaceae; Enterobacter; uncultured bacterium	0	0	0	0	0	43
Bacteria; Cyanobacteria; Cyanobacteriia; Chloroplast; NA; uncultured; uncultured bacterium	0	0	0	42	0	0
Bacteria; Firmicutes; Bacilli; Lactobacillales; Lactobacillaceae; Lactobacillus; uncultured bacterium	0	41	0	0	0	0
Bacteria; Firmicutes; Bacilli; Mycoplasmatales; Mycoplasmataceae; Mycoplasma; uncultured bacterium	0	40	0	0	0	0
Bacteria; Firmicutes; Bacilli; Lactobacillales; Lactobacillaceae; Lactobacillus; uncultured bacterium	0	38	0	0	0	0
Bacteria; Planctomycetota; Planctomycetes; Pirellulales; Pirellulaceae; Thermogutta; uncultured bacterium	34	0	0	0	0	0
Bacteria; Firmicutes; Bacilli; Lactobacillales; Lactobacillaceae; Lactobacillus; uncultured bacterium	0	34	0	0	0	0
Bacteria; Proteobacteria; Gammaproteobacteria; Burkholderiales; Hydrogenophilaceae; Tepidiphilus; uncultured bacterium	32	0	0	0	0	0
Bacteria; Halanaerobiaeota; Halanaerobiia; Halanaerobiales; Halobacteroidaceae; uncultured; uncultured bacterium	31	0	0	0	0	0
Bacteria; Firmicutes; Bacilli; Lactobacillales; Lactobacillaceae; Lactobacillus; uncultured bacterium	0	29	0	0	0	0
Bacteria; Firmicutes; Bacilli; Lactobacillales; Lactobacillaceae; Lactobacillus; uncultured bacterium	0	29	0	0	0	0
Bacteria; Armatimonadota; Fimbriimonadia; Fimbriimonadales; Fimbriimonadaceae; uncultured; uncultured bacterium	0	29	0	0	0	0
Bacteria; Proteobacteria; Gammaproteobacteria; Burkholderiales; Comamonadaceae; uncultured; uncultured bacterium	0	29	0	0	0	0
Bacteria; Proteobacteria; Gammaproteobacteria; Burkholderiales; Comamonadaceae; uncultured; uncultured bacterium	0	0	0	0	29	0
Bacteria; Verrucomicrobiota; Verrucomicrobiae; S-BQ2-57 soil group; NA; uncultured; uncultured bacterium	28	0	0	0	0	0
Bacteria; Firmicutes; Bacilli; Bacillales; Bacillaceae; Bacillus; uncultured bacterium	27	0	0	0	0	0
Bacteria; Bacteroidota; Bacteroidia; Bacteroidales; Bacteroidetes vadinHA17; uncultured; uncultured bacterium	25	0	0	0	0	0
Bacteria; Firmicutes; Bacilli; Lactobacillales; Lactobacillaceae; Lactobacillus; uncultured bacterium	0	25	0	0	0	0
Bacteria; Firmicutes; Bacilli; Lactobacillales; Lactobacillaceae; Lactobacillus; uncultured bacterium	0	0	0	0	0	25
Bacteria; Firmicutes; Bacilli; Lactobacillales; Lactobacillaceae; Lactobacillus; uncultured bacterium	0	23	0	0	0	0
Bacteria; Caldatribacteriota; Caldatribacteriia; Caldatribacteriales; Caldatribacteriaceae; Candidatus Caldatribacterium; uncultured bacterium	21	0	0	0	0	0
Bacteria; Proteobacteria; Gammaproteobacteria; Burkholderiales; Hydrogenophilaceae; Tepidiphilus; uncultured bacterium	21	0	0	0	0	0
Bacteria; Proteobacteria; Gammaproteobacteria; Burkholderiales; Hydrogenophilaceae; Tepidiphilus; uncultured bacterium	20	0	0	0	0	0
Bacteria; Bacteroidota; Bacteroidia; Sphingobacteriales; Sphingobacteriaceae; Sphingobacterium; uncultured bacterium	0	19	0	0	0	0
Bacteria; Bacteroidota; Bacteroidia; Bacteroidales; SB-5; uncultured; uncultured bacterium	13	0	0	0	0	0
Bacteria; Proteobacteria; Gammaproteobacteria; Pseudomonadales; Pseudomonadaceae; Pseudomonas; uncultured bacterium	0	0	0	0	13	0
Bacteria; Desulfobacterota; NA; NA; NA; uncultured; uncultured bacterium	12	0	0	0	0	0
Bacteria; Firmicutes; Bacilli; Lactobacillales; Lactobacillaceae; Lactobacillus; uncultured bacterium	0	12	0	0	0	0
Bacteria; Spirochaetota; Spirochaetia; Spirochaetales; Spirochaetaceae; uncultured; uncultured bacterium	11	0	0	0	0	0
Bacteria; Firmicutes; Bacilli; Lactobacillales; Lactobacillaceae; Lactobacillus; uncultured bacterium	0	11	0	0	0	0
Bacteria; Firmicutes; Bacilli; Lactobacillales; Lactobacillaceae; Lactobacillus; uncultured bacterium	0	11	0	0	0	0
Bacteria; Proteobacteria; Gammaproteobacteria; Burkholderiales; Hydrogenophilaceae; Tepidiphilus; uncultured bacterium	10	0	0	0	0	0
Bacteria; Proteobacteria; Gammaproteobacteria; Burkholderiales; Hydrogenophilaceae; Tepidiphilus; uncultured bacterium	10	0	0	0	0	0
Bacteria; Firmicutes; Bacilli; Lactobacillales; Lactobacillaceae; Lactobacillus; uncultured bacterium	0	0	0	0	0	10
Bacteria; Proteobacteria; Gammaproteobacteria; Burkholderiales; Hydrogenophilaceae; Tepidiphilus; uncultured bacterium	9	0	0	0	0	0
Bacteria; Proteobacteria; Gammaproteobacteria; Burkholderiales; Hydrogenophilaceae; Tepidiphilus; uncultured bacterium	9	0	0	0	0	0
Bacteria; Firmicutes; Bacilli; Lactobacillales; Lactobacillaceae; Lactobacillus; uncultured bacterium	0	9	0	0	0	0
Bacteria; Firmicutes; Bacilli; Lactobacillales; Lactobacillaceae; Lactobacillus; uncultured bacterium	0	9	0	0	0	0
Bacteria; Actinobacteriota; Actinobacteria; Propionibacteriales; Nocardioidaceae; Nocardioides; uncultured bacterium	0	0	0	9	0	0
Bacteria; Proteobacteria; Gammaproteobacteria; Burkholderiales; Hydrogenophilaceae; Tepidiphilus; uncultured bacterium	8	0	0	0	0	0
Bacteria; Proteobacteria; Gammaproteobacteria; Pseudomonadales; Pseudomonadaceae; Pseudomonas; uncultured bacterium	0	0	0	0	8	0
Bacteria; Proteobacteria; Gammaproteobacteria; Burkholderiales; Hydrogenophilaceae; Tepidiphilus; uncultured bacterium	7	0	0	0	0	0
Bacteria; Bacteroidota; Bacteroidia; Bacteroidales; Bacteroidetes vadinHA17; uncultured; uncultured bacterium	7	0	0	0	0	0
Bacteria; Proteobacteria; Gammaproteobacteria; Burkholderiales; B1-7BS; uncultured; uncultured bacterium	0	7	0	0	0	0
Bacteria; Proteobacteria; Gammaproteobacteria; Burkholderiales; NA; uncultured; uncultured bacterium	0	5	0	0	0	0
Bacteria; Firmicutes; Bacilli; Lactobacillales; Lactobacillaceae; Lactobacillus; uncultured bacterium	0	5	0	0	0	0
Bacteria; Firmicutes; Bacilli; Lactobacillales; Lactobacillaceae; Lactobacillus; uncultured bacterium	0	5	0	0	0	0
Bacteria; Firmicutes; Bacilli; Lactobacillales; Lactobacillaceae; Lactobacillus; uncultured bacterium	0	5	0	0	0	0
Bacteria; Firmicutes; Bacilli; Lactobacillales; Lactobacillaceae; Lactobacillus; uncultured bacterium	0	5	0	0	0	0
Bacteria; Firmicutes; Bacilli; Lactobacillales; Lactobacillaceae; Lactobacillus; uncultured bacterium	0	4	0	0	0	0
Bacteria; Firmicutes; Bacilli; Lactobacillales; Lactobacillaceae; Lactobacillus; uncultured bacterium	0	4	0	0	0	0
Bacteria; Firmicutes; Bacilli; Lactobacillales; Lactobacillaceae; Lactobacillus; uncultured bacterium	0	4	0	0	0	0
Bacteria; Firmicutes; Bacilli; Lactobacillales; Lactobacillaceae; Lactobacillus; uncultured bacterium	0	0	0	0	0	4
Bacteria; Spirochaetota; Spirochaetia; Spirochaetales; Spirochaetaceae; uncultured; uncultured bacterium	3	0	0	0	0	0
Bacteria; Firmicutes; Bacilli; Lactobacillales; Lactobacillaceae; Lactobacillus; uncultured bacterium	0	3	0	0	0	0
Bacteria; Firmicutes; Bacilli; Lactobacillales; Lactobacillaceae; Lactobacillus; uncultured bacterium	0	3	0	0	0	0
Bacteria; Firmicutes; Bacilli; Lactobacillales; Lactobacillaceae; Lactobacillus; uncultured bacterium	0	3	0	0	0	0
Bacteria; Firmicutes; Bacilli; Lactobacillales; Lactobacillaceae; Lactobacillus; uncultured bacterium	0	3	0	0	0	0
Bacteria; Proteobacteria; Gammaproteobacteria; Pseudomonadales; Moraxellaceae; uncultured; uncultured bacterium	0	0	0	0	3	0
Bacteria; Firmicutes; Bacilli; Lactobacillales; Lactobacillaceae; Lactobacillus; uncultured bacterium	0	2	0	0	0	0
Bacteria; Firmicutes; Bacilli; Lactobacillales; Lactobacillaceae; Lactobacillus; uncultured bacterium	0	2	0	0	0	0
Bacteria; Firmicutes; Bacilli; Lactobacillales; Lactobacillaceae; Lactobacillus; uncultured bacterium	0	2	0	0	0	0
Bacteria; Firmicutes; Bacilli; Lactobacillales; Lactobacillaceae; Lactobacillus; uncultured bacterium	0	2	0	0	0	0
Bacteria; Firmicutes; Bacilli; Lactobacillales; Lactobacillaceae; Lactobacillus; uncultured bacterium	0	2	0	0	0	0
Bacteria; Firmicutes; Bacilli; Lactobacillales; Lactobacillaceae; Lactobacillus; uncultured bacterium	0	2	0	0	0	0
Bacteria; Firmicutes; Bacilli; Lactobacillales; Lactobacillaceae; Lactobacillus; uncultured bacterium	0	2	0	0	0	0
Bacteria; Proteobacteria; Gammaproteobacteria; Burkholderiales; Comamonadaceae; Tepidimonas; uncultured bacterium	1	0	0	0	0	0
Bacteria; Proteobacteria; Gammaproteobacteria; NA; NA; uncultured; uncultured bacterium	1	0	0	0	0	0
Bacteria; NA; NA; NA; NA; uncultured; uncultured bacterium	1	0	0	0	0	0
Bacteria; Firmicutes; Clostridia; Clostridiales; Caloramatoraceae; uncultured; uncultured bacterium	1	0	0	0	0	0
Bacteria; Firmicutes; Thermoanaerobacteria; Thermoanaerobacterales; Family III; Thermoanaerobacterium; uncultured bacterium	1	0	0	0	0	0
Bacteria; Firmicutes; Bacilli; Lactobacillales; Lactobacillaceae; Lactobacillus; uncultured bacterium	0	1	0	0	0	0
Bacteria; Firmicutes; Bacilli; Lactobacillales; Lactobacillaceae; Lactobacillus; uncultured bacterium	0	1	0	0	0	0
Bacteria; Firmicutes; Bacilli; Lactobacillales; Lactobacillaceae; Lactobacillus; uncultured bacterium	0	1	0	0	0	0
Bacteria; Firmicutes; Bacilli; Lactobacillales; Lactobacillaceae; Lactobacillus; uncultured bacterium	0	1	0	0	0	0
Bacteria; Firmicutes; Bacilli; Lactobacillales; Lactobacillaceae; Lactobacillus; uncultured bacterium	0	1	0	0	0	0
Bacteria; Acidobacteriota; Blastocatellia; DS-100; NA; uncultured; uncultured bacterium	0	0	0	1	0	0
Bacteria; Proteobacteria; Gammaproteobacteria; Steroidobacterales; Steroidobacteraceae; Povalibacter; uncultured bacterium	0	0	0	1	0	0
Bacteria; Proteobacteria; Alphaproteobacteria; Rhizobiales; Beijerinckiaceae; uncultured; uncultured bacterium	0	0	0	1	0	0
Bacteria; Proteobacteria; Gammaproteobacteria; Pseudomonadales; Pseudomonadaceae; uncultured; uncultured bacterium	0	0	0	0	1	0
Bacteria; Firmicutes; Bacilli; Lactobacillales; Lactobacillaceae; Lactobacillus; uncultured bacterium	0	0	0	0	0	1
